# Supplementary material for: Anthraquinones Inhibit Insulin Amyloidosis in Crowded Environments
Source: Molecules. 2026 Mar 26;31(7):1092. doi: 10.3390/molecules31071092 (PMC13075106; doi:10.3390/molecules31071092)
Supplement: Supplementary file 1 [file molecules-31-01092-s001.zip]

Archive with 1 entries (1 files):
- molecules-4191552-supplementary.pdf
